# Supplementary material for: Masculinity and immune system efficacy in men
Source: PLoS One. 2020 Dec 14;15(12):e0243777. doi: 10.1371/journal.pone.0243777 (PMC7735617; doi:10.1371/journal.pone.0243777)
Supplement: S1 Data — Database. (XLS) [file pone.0243777.s002.xls]

## Sheet: Arkusz1
age	max HGS	SHR	right 2D:4D	left 2D:4D	BMI	Body height	free testosterone	complement activity	lysozyme activity	ROS production	phagocytic uptake	T lymphocyte	B lymphocyte	IgA	IgG	post vaccination response	proliferation response ConA	proliferation response PWM	season of study	sport status
34	48	1.44538	0.979171	0.98951	22.2271	1786	23.5629	196.971	0.2955	6.13604	233.34	1245.53	133.404	2.65652	18.3935	4			0	1
26	44	1.49187	0.964861	0.947724	20.9099	1704.5	36.2206	151.834	0.3305	9.38458		338.049	50.1638	1.83161	9.43376	4			0	1
23	59	1.54724	0.947763	0.969432	22.3619	1785	20.9036	143.974	0.378	3.05655	179.025	719.584	45.33	1.5253	8.56542	4			0	1
23	46	1.53061	0.932567	0.995968	24.5614	1659	24.2804	220.465	0.429	3.68097	172.755	811.217	312.242	4.73204	10.9507	4			0	1
29	57	1.49357	0.983474	1.00289	22.2001	1758.5	29.3605	218.033	0.4135	4.72594	104.935	1064.5	84.2227	2.32454	9.73207	2			0	0
37	83	1.39677	0.981602	0.985753	26.4079	1934	15.0251	193.671	0.3335	5.16955	254.18	538.126	134.463	7.34119	9.43971	2			0	1
24	50	1.56494	0.992199	1.01358	26.7529	1736	33.4361	148.566	0.3515	4.31365	173.18	878.371	223.324	0.682517	8.42615	2			0	1
29	48	1.42936	0.987811	0.986274	22.119	1720.5	32.6106	142.603	0.1945	4.17011	54.3	1360.14	125.559	1.97621	9.14637	16			0	0
36	62	1.51056	0.951768	0.996505	22.5026	1830.5	8.6692	137.184	0.1865	6.06183	160.01	850.663	112.228	1.40927	9.55484	4			0	1
28	60	1.52665	0.952347	0.951641	28.7103	1749.5	15.9541	110.078	0.075	4.16884	91.075	695.29	91.3582	1.1744	12.1173	2			0	1
35	68	1.54201	0.901834	0.956359	21.9668	1849	18.4432	220.283	0.411	6.10616	68.2	701.576	129.656	1.02081	7.42843	1			0	0
29	62	1.68742	0.929451	0.956652	20.104	1831	25.3979	215.069	0.362	3.36363	176.305	1069.1	184.66	1.24586	7.40904	4			0	0
33	48	1.69241	1.00131	1.00961	28.215	1758.5	48.2207	224.202	0.315	6.04047	156.95	720.45	65.3328	4.08814	12.7681	2			0	0
20	44	1.29363	0.941218	0.925157	20.2182	1826.5	29.2489	250.219	0.2805	4.40792	128.02	1532.91	207.379	1.87487	10.6571	8			0	0
25	46	1.69385	0.960343	0.978373	22.9237	1691	13.9827	287.113	0.3205	3.96481	177.16	1030.57	146.681	1.91834	7.57065	4			0	1
34	46	1.46482	0.988836	0.952916	29.686	1706.5	14.1839	184.961	0.3105	12.9528	158.66	793.51	87.8064	2.86544	12.127	1			0	1
21	42	1.33412	0.977068	0.985905	20.1853	1872.5	32.1711	274.718	0.472	28.4646	151.87	1045.25	124.739	1.53387	9.50001	4			0	1
22	50	1.55159	0.968247	0.982172	22.0421	1790	24.2601	261.932	0.24	5.05789	231.265	1817.92	359.85	2.13125	6.18269	16			0	1
22	44	1.4968	0.91884	0.934067	20.3116	1782	8.75157	199.926	0.2875	4.39381	232.35	2006.16	296.01	3.14747	7.10309	4			0	0
28	50	1.62403	0.954885	0.968773	22.9582	1802	11.8188	225.7	0.4215	3.47678	164.67	1052.32	117.184	1.27848	4.15512	4			0	0
27	60	1.58107	1.02836	1.04574	25.4636	1874	17.7879	218.902	0.3685	3.86944	125.175	1813.85	303.948	1.20103	10.5946	4			0	1
33	52	1.44226	0.950192	0.962474	29.0446	1799	15.3444	236.707	0.378	6.29076	148.87	2915.05	639.93	1.94201	8.406	4			0	1
31	58	1.76982	0.963074	0.990579	25.3907	1889.5	16.4399	231.392	0.116	3.13609	172.405	1303.99	151.094	0.945067	5.25628	4			0	0
23	60	1.5844	0.987433	0.940091	28.4975	1763	3.66879	260.808	0.59	3.82877	139.045	3010.37	599.458	3.38397	4.54305	2			0	1
25	46	1.59792	1.02799	1.01013	24.2992	1859	30.5031	266.391	0.4725	8.72835	121.16	2380.55	276.722	5.05664	15.8841	16			0	0
30	68	1.45932	1.01038	0.997946	24.713	1752.5	19.8976	287.528	0.395	3.79565	122.96	1145.83	172.865	1.49084	8.27138	2			0	1
23	45	1.48816	0.947444	0.971378	23.8952	1767.5	29.5479	286.474	0.415	2.9655	152.355	1679.45	275.986	1.57262	5.05402	4			0	0
36	52	1.39975	1.01975	0.987644	25.0505	1829	33.4057	232.007	0.26	15.8438	179.02	712.261	52.4533	3.12591	9.13506	4			0	1
35	54	1.38095	0.973917	0.971552	24.8674	1741	35.7626	261.101	0.433	4.6585	129.7	1003.91	217.57	1.27973	15.8179	8			0	1
21	48	1.37679	1.02047	1.00916	19.3286	1791	31.4891	78.4218	0.3495	3.52865	183.75	1590.01	208.223	4.31525	11.9909	8			0	0
33	62	1.53836	0.986726	0.983629	21.7998	1750.5	34.8005	126.717	0.482	8.36263	136.065	1077.84	233.037	1.2719	8.2498	8			0	1
25	48	1.29194	0.976653	0.986089	29.3255	1704	52.6268	69.4622	0.339	7.80249	241.86	2023.22	201.306	2.50285	8.78968	4			0	0
26	44	1.43401	0.978263	0.970452	24.4464	1685.5	21.4959	125.816	0.379	7.26344		1332	281.317	1.51221	6.42488	8			0	1
35	66	1.41489	0.979651	0.978739	25.9983	1805.5	11.9501	199.934	0.399	5.59492		1242.54	188.071	2.51494	11.9625	2			1	0
33	54	1.38685	1.00878	0.991212	20.3832	1760.5	14.7423	174.248	0.346	3.07082		1431.22	96.5081	1.43279	7.1735	2			1	0
22	50	1.51276	0.970088	0.977043	20.3878	1837	20.8152	156.362	0.32	6.9586		1863.87	275.491	2.40344	9.8877	2			1	0
24	40	1.33293	1.02491	1.0367	17.8706	1860	13.9534	181.617	0.3775	5.55733		1160.22	205.447	1.07666	24.1075	4	34.36	16.8	1	1
26	46	1.26568	1.0149	1.00424	18.028	1828.5	19.7377	47.1379	0.262	2.47175		1166.1	261.336	1.09827	9.61118	2			1	1
19	42	1.58848	0.983067	0.958615	21.8262	1850	26.848	81.042	0.4695	3.1575		1747.5	210.551	1.62409	15.8639	32	138.19	36.14	1	0
30	30	1.39696	0.957751	0.994747	25.2498	1491.5	5.66405	73.8905	0.28	7.09793		1954.33	504.421	0.771857	9.92382	2	148.53	48.68	1	0
29	54	1.45466	1.01033	0.964094	21.7402	1817	20.3238	213.949	0.266	4.90043	171.31	1564.65	268.483	1.4172	7.45964	4	119.2	32.89	1	1
20	48	1.44488	0.956567	0.933835	18.477	1835.5	14.7431	205.428	0.334	4.97109	164.88	1582.59	314.777	2.20526	16.7462	2	116.74	33.19	1	1
26	56	1.44602	0.939109	0.924733	25.799	1773	20.9758	242.615	0.4425	7.14997		952.347	130.78	3.53148	13.6723	4	108.46	43.34	1	1
33	52	1.63268	0.97619	0.951953	23.1035	1791.5	2.52894	247.794	0.3935	5.39632	118.1	1220.53	170.595	2.16109	10.2837	8	94.59	43.21	1	1
22	52	1.58333	0.987457	1.03421	22.8477	1794.5	29.8434	247.142	0.2805	8.72173	156.59	1910.61	180.756	1.93891	15.2907	8	139.15	47.4	1	1
23	56	1.57812	0.987928	0.987658	23.2619	1862	26.0957	251.31	0.3285	5.84765	178.57	1278.51	294.817	1.15822	11.9781	32	148.57	51.72	1	1
35	56	1.52401	0.994733	0.974312	25.3883	1779	13.2022	239.312	0.3755	3.64172	140.73	1867.65	377.528	3.47323	9.21196	4	54.17	17.36	1	0
26	44	1.47368	1.06688	0.963738	21.4951	1765.5	27.5782	198.77	0.4075	2.67079	132.07	1587.84	184.262	2.01273	11.9493	4	162.94	47.32	1	1
29	46	1.37709	0.997419	1.01194	21.2741	1754	16.8161	163.67	0.4265	9.26822	138.18	795.565	142.501	2.5948	15.5169	4	43.84	15.93	1	1
23	64	1.54698	0.938823	0.933443	26.0653	1785	23.2137	121.802	0.2995	7.51426	161.41	1524.89	251.741	0.655624	10.7327	4	132.86	57.16	1	1
30	46	1.52279	1.05516	1.03348	21.2771	1860.5	21.6951	164.337	0.354	7.36784	119.67	1838.79	291.605	1.23686	13.0321	8	119.23	32.03	1	1
34	48	1.46788	1.01789	1.00992	28.3228	1858	24.1152	118.986	0.2795	6.23659	184.9	1097.79	189.192	3.10823	16.1369	4	30.03	9.33	1	1
29	58	1.61667	0.973848	0.978176	23.2134	1739	43.7694	105.074	0.329	10.5513	184.59	938.99	94.2681	2.104	15.052	32	128.25	41.12	1	0
24	58	1.48724	0.979619	0.948267	23.6613	1696.5	21.6951	130.961	0.3395	6.59959	227.33	2637.35	329.895	3.43552	16.0835	8	32.08	9.15	1	0
33	50	1.7474	0.971994	0.969426	24.7557	1706	24.7019	132.742	0.365	8.05274	215.3	1798.17	215.636	1.81101	8.20613	8	70	19.98	1	0
32	52	1.43772	0.983227	0.969561	26.3993	1771	16.4953	130.054	0.401	5.55486	166.57	1387.14	216.243	1.97258	9.37654	32	83.16	39.02	1	1
25	50	1.46624	0.982168	0.960934	25.0712	1793	22.2228	149.612	0.324	9.95596	173.06	1339.9	221.282	1.97618	10.4862	4	139.911	34.833	1	1
22	54	1.60396	0.933211	0.960922	22.8373	1892	15.6457	139.155	0.367	10.4427	167.27	1200.33	267.872	1.41565	11.6999	8	94.8482	31.6857	1	0
24	54	1.73045	0.979086	0.963483	26.0444	1654	27.1947	85.9667	0.354	7.02055	196.38	1952.86	338.676	1.80192	9.35701	16	118.466	45.1326	1	1
26	50	1.54128	1.00368	1.01627	21.2759	1782.5	22.5457	108.2	0.5445	5.0495	127.65	1956.44	345.386	0.988198	9.44949	16	56.386	25.4747	1	0
25	38	1.64935	0.97288	0.927219	20.2609	1695	26.6768	92.4548	0.344	6.97912	120.2	2226.14	371.023	1.2453	8.62012	4	142.073	81.7927	1	1
31	52	1.46692	1.00163	0.966581	16.8699	1862.5	10.0054	97.648	0.38	10.6486	104.73	1725.5	232.996	0.972371	12.8001	2	46.2833	24.5672	1	1
27	48	1.57355	0.957784	0.936438	24.2013	1832	26.4215	287.331	0.3385	21.9701	141.66	1352.36	223.759	2.79726	8.63283	16	99.8189	48.3182	1	1
26	46	1.29476	1.03315	1.00295	21.9628	1843	17.7287	162.034	0.278	10.7143	129.33	2241.94	425.787	1.33114	9.47061	8	104.79	36.906	1	0
27	48	1.58571	0.976056	0.984235	24.898	1750	31.113	215.727	0.233	7.23886	134.71	1021.78	275.848	1.0273	12.7477	8	83.8038	35.7553	1	0
29	58	1.34441	0.993001	1.00436	24.8126	1950	14.2115	136.93	0.433	9.51349	138.84	1303.64	614.844	1.68896	13.5622	4	131.845	57.3461	1	1
30	52	1.38594	1.04396	0.998835	24.113	1773	13.2865	165.518	0.349	10.7929	149.89	1724.84	304.756	1.34869	11.773	2	75.9858	19.4839	1	1
30	46	1.40633	0.961542	0.989777	23.5007	1799.5	20.1857	207.874	0.169	10.1538	156.77	1140.31	189.159	0.609852	8.84886	8	33.9639	15.4358	1	1
20	60	1.5227	0.963062	0.972415	22.7938	1734.5	32.6451	117.894	0.2705	7.51502	113.92	1360.57	285.292	1.53158	7.65039	32	49.1872	25.8265	1	0
20	48	1.61662	1.07585	0.944238	21.624	1779.5	23.4296	259.336	0.3745	11.6852	145.09	3422.81	629.791	1.63346	11.5661	16	84.9718	31.1897	1	1
31	66	1.73647	0.922745	0.956518	24.8943	1826.5	19.1461	213.119	0.3425	12.1557	163.96	1568.78	285.233	2.32813	17.0098	1	95.1175	27.277	1	1
29	52	1.27711	0.961177	0.962661	19.6792	1731.5	29.2281	255.315	0.3645	10.0147	192.69	992.415	130.713	3.81614	24.1885	2	78.0259	30.5179	1	1
26	62	1.70308	0.950028	0.978154	22.2455	1865	18.313	230.426	0.4785	5.39755	149.88	1358.45	290.504	1.46939	26.9534	8	7.63975	14.6032	1	1
28	52	1.38072	0.966039	0.927571	21.7112	1868.5	19.7696	258.2	0.3995	6.42823	180.76	1901.18	173.398	1.81493	22.7725	8	64.1397	16.8615	1	0
20	40	1.47984	0.94219	0.944701	22.5252	1680	11.2286	190.239	0.4505	5.7059	131.5	764.918	148.467	1.30623	21.0868	4	72.8877	19.8679	1	1
21	40	1.50064	0.955177	0.945444	22.7522	1782	36.236	240.546	0.4545	5.55602	181.86	1990.41	184.604	1.82599	10.5289	4	71.5893	18.791	1	0
20	44	1.64807	0.975107	0.974938	23.6287	1721.5	28.3719	179.038	0.491	6.61245	198.27	1045.28	128.155	1.00831	24.8906	2	27.9132	9.41482	1	1
25	48	1.52838	1.0088	0.984413	18.9523	1829	18.9383	191.046	0.452	9.97378	162.97	1592.3	232.01	1.44442	15.8922	8	95.6297	21.8533	1	0
21	44	1.44658	1.04829	1.0468	20.9025	1785	36.4292	192.037	0.507	13.3891	124.56	2274.95	230.597	2.01835	12.1309	8	196.456	50.3387	1	0
21	44	1.52	0.971866	0.968356	21.9674	1824.5	60.7008	184.699	0.4095	11.3183	159.39	1230.05	349.466	2.92372	23.1606	4	55.5927	29.5058	1	0
22	48	1.55141	1.0092	0.975961	18.7084	1828.5	27.4808	178.307	0.4775	13.7389	132.02	1758.94	218.092	1.34038	20.9584	64	70.1071	40.886	1	1
21	40	1.50563	0.936115	0.94679	21.5475	1744.5	39.0371	221.014	0.47	4.55214	190.47	1455.62	251.31	2.40442	12.2231	1	117.497	36.3218	1	0
34	56	1.61149	0.99706	0.933987	23.576	1722.5	22.2144	175.51	0.4465	13.6202	127.6	1371.71	279.636	2.49868	6.73836	1	65.5598	34.6014	1	1
27	60	1.7341	0.968149	0.987641	20.0565	1803	48.0354	231.45	0.393	5.65846	172.97	1630.49	137.235	1.29797	14.802	16	47.3502	14.4988	1	0
27	66	1.31638	1.00814	0.997924	24.5276	1806	21.2891	165.491	0.384	10.3876	128.71	1866.9	218.605	1.54757	9.23301	8	144.555	36.1024	1	0
19	60	1.61434	0.996826	0.999782	25.6234	1790	21.6315	207.361	0.3985	9.15508	164.31	1864.52	437.844	0.585036	10.4248	2	146.589	50.5733	1	1
28	48	1.41791	0.958605	0.980759	20.7433	1769.5	20.9521	157.701	0.3925	8.77583	152.69	2284.82	267.474	1.98094	12.4055	8	189.023	40.5836	1	1
28	42	1.50254	1.0091	1.0022	26.5645	1713	33.4574	175.42	0.4055	9.67762	193.38	1564.46	311.157	1.10494	10.46	8	114.359	50.905	1	1
23	60	1.61447	0.960086	0.968493	24.4666	1911	22.3329	148.322	0.3745	59.6189	218.61	1647.19	149.889	1.17907	13.8212	32	136.825	66.9221	1	1
32	64	1.54809	0.974521	1.01066	23.9627	1719.5	21.0638	193.496	0.399	44.5944	159.93	1935.5	552.213	1.42238	12.3195	1	85.0313	36.9736	1	1
33	68	1.63899	0.979408	0.975896	24.4321	1777	24.3166	180.492	0.4195	6.81229	146.66	1278.08	152.63	1.33193	12.1632	2	90.5226	28.4553	1	0
